# Supplementary material for: Optimization of DNA Fragmentation Techniques to Maximize Coverage Uniformity of Clinically Relevant Genes Using Whole Genome Sequencing
Source: Diagnostics (Basel). 2025 Sep 10;15(18):2294. doi: 10.3390/diagnostics15182294 (PMC12468493; doi:10.3390/diagnostics15182294)
Supplement: Supplementary file 1 [file diagnostics-15-02294-s001.zip]

Archive with 1 entries (1 files):
- diagnostics-3817343-supplementary.pdf
